# Supplementary material for: A Network Pharmacological Approach to Reveal the Pharmacological Targets and Its Associated Biological Mechanisms of Prunetin-5-O-Glucoside against Gastric Cancer
Source: Cancers (Basel). 2021 Apr 15;13(8):1918. doi: 10.3390/cancers13081918 (PMC8071515; doi:10.3390/cancers13081918)
Supplement: Supplementary file 1 [file cancers-13-01918-s001.zip]

Archive with 1 entries (1 files):
- cancers-1183752-supplementary.pdf
